# Supplementary material for: Efficient Homology-Directed Repair with Circular Single-Stranded DNA Donors
Source: CRISPR J. 2022 Oct 13;5(5):685–701. doi: 10.1089/crispr.2022.0058 (PMC9595650; doi:10.1089/crispr.2022.0058)
Supplement: Supplemental data [file Suppl_TableS1.xlsx]

## Sheet: Sheet1
Supplementary Table S1: List of primers used in this study		Purpose
514_TIDE-TOMM20-F	GGATGCCGACTGTGTGTAAAG	Amplifying PCR fragment for TIDE analysis at TOMM20 locusAmplifying PCR fragment for TIDE analysis at TOMM20 locusAmplifying PCR fragment for TIDE analysis at TOMM20 locus
515_TIDE-TOMM20-R	CAGCAGCACACCTCACATAT
516_TIDE-SEC61B-F	CCGGAGGTCTCTACTTCCCAT	Amplifying PCR fragment for TIDE analysis at SEC61B locusAmplifying PCR fragment for TIDE analysis at SEC61B locusAmplifying PCR fragment for TIDE analysis at SEC61B locus
517_TIDE-SEC61B-R	AAATGTCGCCTTCCTCCCAA
518_TIDE-ACTB-F	TCCGACCAGTGTTTGCCTT	Amplifying PCR fragment for TIDE analysis at ACTB locusAmplifying PCR fragment for TIDE analysis at ACTB locusAmplifying PCR fragment for TIDE analysis at ACTB locus
519_TIDE-ACTB-R	ACTCACCTGGGTCATCTTCT
520_TIDE-GAPDH-F	TAAAAAGTGCAGGGTCTGGCG	Amplifying PCR fragment for TIDE analysis at GAPDH locusAmplifying PCR fragment for TIDE analysis at GAPDH locusAmplifying PCR fragment for TIDE analysis at GAPDH locus
521_TIDE-GAPDH-R	CTAACCAGTCAGCGTCAGAGC
440_T7SpCas9g1_fwd	TAATACGACTCACTATAGGAGACAAATCACCTGCCTCG	Genarating PCR fragment for making guide RNA1 for SpyCas9 by in vitro transcription
441_T7SpCas9g1_Rev	TCTCGAGGTCGAGAATTCAA
442_T7SpCas9g2_fwd	TAATACGACTCACTATAG GTTACCGTATTCCACGAGGC	Genarating PCR fragment for making guide RNA2 for SpyCas9 by in vitro transcription
443_T7SpCas9g2_rev	TCTCGAGGTCGAGAATTCAA
444_T7SaCas9_fwd	TAATACGACTCACTATAG GCGAGACAAATCACCTGCCTCG	Genarating PCR fragment for making guide RNA for SauCas9 by in vitro transcription
445_T7SaCas9_rev	TCTCGCCAACAAGTTGACGA
446_T7NmCas9_fwd	TAATACGACTCACTATAG GaggtTTACCGTATTCCACGAGGC	Genarating PCR fragment for making guide RNA for Nme1Cas9 by in vitro transcription
447_T7NmCas9_rev	TAAACGATGCCCCTTAAAGC
448_T7CjeCas9_fwd	TAATACGACTCACTATA GGCGAGACAAATCACCTGCCTCG	Genarating PCR fragment for making guide RNA for CjeCas9 by in vitro transcription
449_T7CjeCas9_rev	AAAAGCGGTTTTAGGGGATT
450_FnCpf1_TLR_top	AGATGCGAGACAAATCACCTGCCTCG	Construct plasmid expressing guide RNA for FnoCas9 from U6 promoter
451_fncpf1_TLR_bot	AAAACGAGGCAGGTGATTTGTCTCGC
452_T7Fncpf1_fwd	TAATACGACTCACTATAGGTCTAAGAACTTTAAATAATT	Forward primer for Genarating PCR fragment for making guide RNA for FnoCas12a by in vitro transcription
453_T7AsCpf1_fwd	TAATACGACTCACTATAGG GTAATTTCTACTCTTGTAGAT	Forward primer for Genarating PCR fragment for making guide RNA for AspCas12a by in vitro transcription
454_T7LbCpf1_fwd	TAATACGACTCACTATAGG TAATTTCTACTAAGTGTAGA	Forward primer for Genarating PCR fragment for making guide RNA for LbaCas12a by in vitro transcription
455_TLR_Cpf1_rev	CGAGGCAGGTGATTTGTCTC	Reverse primer for Forward primer for Genarating PCR fragment for making guide RNA for all Cas12a by in vitro transcription
1449_pBluescript-backbone-F	TTTGAGGAAGATGAACTGAGATGTG	Primers for amplyfing pbluescript vector backbone to clone inserts for tagging different genes using gibson assembly method
1450_pBluescript-backbone-R	GGATCCACTAGTTCTAGAGCG
1451_TOM20-insert-F	CGGCCGCTCTAGAACTAGTGGATCCGACGCGTATTGGGATGATGA	Primers for amplyfing inserts for tagging TOMM20 gene with GFP using gibson assembly methodPrimers for amplyfing inserts for tagging TOMM20 gene with GFP using gibson assembly method
1452_TOM20-insert-R	CACATCTCAGTTCATCTTCCTCAAAGCGCCATTGGGATACCTTA
1453_ACTB-insert-F	CGGCCGCTCTAGAACTAGTGGATCCGGCGGCGCCCTATAAAAC	Primers for amplyfing inserts for tagging ACTB gene with GFP using gibson assembly methodPrimers for amplyfing inserts for tagging ACTB gene with GFP using gibson assembly method
1454_ACTB-insert-R	CACATCTCAGTTCATCTTCCTCAAAGGGATAGCACAGCCTGGA
1455_SEC61B-insert-F	CGGCCGCTCTAGAACTAGTGGATCCGGGCCCACACTAAAGTTAGAG	Primers for amplyfing inserts for tagging SEC61B gene with GFP using gibson assembly methodPrimers for amplyfing inserts for tagging SEC61B gene with GFP using gibson assembly method
1456_SEC61B-insert-R	CACATCTCAGTTCATCTTCCTCAAAGCGCCATTGGGATGTTC
1299_F-dTomato	GTGAGCAAGGGCGAGGAG	Primer for amplifying dtomato
1300_R-dTomato	CTTGTACAGCTCGTCCAT
1301_F-GAPDH-dTomato	GGCATGGACGAGCTGTACAAGTAAATGCATCGATGATCTA	Primers to clone dTomato insert to tag GAPDH gene using gibson assembly method
1302_R-GAPDH-dTomto	ATGACCTCCTCGCCCTTGCTCACCATGGTTGTGGCCATAT
1305_F-TOM20-dTomato	GTACGGCATGGACGAGCTGTACAAGTAATGAGAAACAAAT	Primers to clone dTomato insert to tag TOMM20 gene using gibson assembly method
1306_R-TOM20-dTomato	GATGACCTCCTCGCCCTTGCTCACGGTGGCGACCGGTGGA
1307_F-SEC61B-dTomato	TACGGCATGGACGAGCTGTACAAGAGCGGCCTGAGAAGCA	Primers to clone dTomato insert to tag SEC61B gene using gibson assembly method
1308_R-SEC61B-dTomato	GATGACCTCCTCGCCCTTGCTCACCATATTGGAGATGAGT
1353_F-iTag-RFPt(p929)	AATGGCATGGACGAGCTGTACAAGTCTAGAgccggctccggtacc	Primers to clone Itag-RFP insert to tag ACTB gene using gibson assembly method
1354_R-iTag-RFPt(p929)	TAATCAGCTCTTCGCCCTTAGACACcattgtcagttgcgagaata
