# Supplementary material for: Efficient Homology-Directed Repair with Circular Single-Stranded DNA Donors
Source: CRISPR J. 2022 Oct 13;5(5):685–701. doi: 10.1089/crispr.2022.0058 (PMC9595650; doi:10.1089/crispr.2022.0058)
Supplement: Supplemental data [file Suppl_TableS2.xlsx]

## Sheet: Sheet1
Supplementary Table S2: List of plasmids used in this study
Plasmid name	Plasmid Description	Addgene submission information
pBS-f1(+)-ACTB-mEGFP	mEGFP tag with ACTB homology arms, + strand	Submitted to Addgene
pBS-f1(+)-SEC61B-mEGFP	mEGFP tag with SEC61B homology arms, + strand
pBS-f1(+)-TOMM20-mEGFP	mEGFP tag with TOMM20 homology arms, + strand
pBS-f1(+)-GAPDH-IRES-dTomato	IRES-dTomato tag with GADPH homology arms, + strand
pBS-f1(+)-SEC61B-dTomato	dTomato tag with GAPDH homology arms, + strand
pBS-f1(+)-TOMM20-dTomato	dTomato tag with TOMM20 homology arms, + strand
pBS-f1(+)-ACTB-iTagRFP-T	iTAG-RFP tag with SEC61B homology arms, + strand
pBS-f1(-)-ACTB-iTagRFP-T	iTAG-RFP tag with SEC61B homology arms, - strand
pBS-f1(-)-ACTB-mEGFP	mEGFP tag with ACTB homology arms, - strand
pBS-f1(-)-GAPDH-IRES-EGFP	IRES-EGFP tag with GADPH homology arms, - strand
pBS-f1(-)-GAPDH-IRES-dTomato	IRES-dTomato tag with GADPH homology arms, - strand
pBS-f1(-)-SEC61B-dTomato	dTomato tag with SEC61B homology arms, - strand
pBS-f1(-)-SEC61B-mEGFP	mEGFP tag with SEC61B homology arms, - strand
pBS-f1(-)-TOMM20-dTomato	dTomato tag with TOMM20 homology arms, - strand
pBS-f1(-)-TOMM20-mEGFP	mEGFP tag with TOMM20 homology arms, - strand
pCVL-UCOE-SFFV-MCV1	Traffic light reporter MCV1 plasmid for lentivirus production
pLKO.1-puro-U6-SpyCas9-TLR2.0-sgRNA1	U6 driven SpyCas9 gRNA targeting Traffic Light Reporter target site 1
pLKO.1-puro-U6-SpyCas9-TLR2.0-sgRNA2	U6 driven SpyCas9 gRNA targeting Traffic Light reporter target site 2
pLKO.1-puro-U6-NmeCas9-TLR2.0-sgRNA	U6 driven NmeCas9 gRNA for the Traffic Light system
pLKO.1-puro-U6-CjeCas9-TLR2.0-sgRNA	U6 driven CjeCas9 gRNA for the Traffic Light system
pLKO.1-puro-U6-SauCas9-TLR2.0-sgRNA	U6 driven SauCas9 gRNA for the Traffic Light system
pLKO.1-puro-U6-LbCas12a-TLR2.0-gRNA	U6 driven LbCas12a gRNA for the Traffic Light system
pLKO.1-puro-U6-AsCas12a-TLR2.0-gRNA	U6 driven AsCas12a gRNA for the Traffic Light system
U6-FnCas12a-TLR2.0-gRNA	U6 driven FnCas12a gRNA for the Traffic Light system
LbCas12a plasmid mammalian expression	Plasmid for mammalian expression of LbaCas12a protein
FnCas12a plasmid mammalian expression	Plasmid for mammalian expression of FnoCas12a protein
pEJS-424-pCDest Nme1Cas9	Plasmid for mammalian expression of Nme1Cas9 protein
PX404 Campylobacter jejuni Cas9 (Addgene Plasmid #68338)	Plasmid for mammalian expression of CjeCas9 protein
pEJS485-pCDest SauCas9	Plasmid for mammalian expression of SauCas9 protein
GeoCas9	Plasmid for mammalian expression of Geo1Cas9 protein
pEJS1154-pCDest-Nme2Cas9	Plasmid for mammalian expression of Nme2Cas9 protein
pLKO.1-puro-U6-Geo1Cas9-TLR2.0-gRNA	U6 driven Geo1Cas9 gRNA for the Traffic Light system	Not yet submitted to Addgene; plasmid will be available upon request
pLKO.1-puro-U6-Geo2Cas9-TLR2.0-gRNA	U6 driven Geo2Cas9 gRNA for the Traffic Light system
AsCpf1-mammlian expression	Plasmid for mammalian expression of AspCas12a protein
pCVL-SFFV-d14GFP-Donor	Traffic Light reporter donor	Submitted to Addgene
