# Supplementary material for: Efficient Homology-Directed Repair with Circular Single-Stranded DNA Donors
Source: CRISPR J. 2022 Oct 13;5(5):685–701. doi: 10.1089/crispr.2022.0058 (PMC9595650; doi:10.1089/crispr.2022.0058)
Supplement: Supplemental data [file Suppl_TableS3.xlsx]

## Sheet: Sheet1
Supplementary Table S3: List of Guides used in this study
Guide name	Guide sequence
TLR_Spy_1	GAGACAAATCACCTGCCTCG
TLR_Spy_2	TTTACCGTATTCCACGAGGC
TLR_Sau	GCGAGACAAATCACCTGCCTCG
TLR_Nme1	GAGGTTTACCGTATTCCACGAGGC
TLR_Cje	GGCGAGACAAATCACCTGCCTCG
TLR_AspCas12a	GTAATTTCTACTCTTGTAGAT
TLR_LbaCas12a	GTAATTTCTACTCTTGTAGAT
TLR_FnoCas12a	GTAATTTCTACTCTTGTAGAT
ACTB	GCTATTCTCGCAGCTCACCA
TOMM20	AATTGTAAGTGCTCAGAGCT
SEC61B	CCCTCATCTCCAATATGGTA
GAPDH	GAGAGAGACCCTCACTGCTG
