# Supplementary material for: Efficient Homology-Directed Repair with Circular Single-Stranded DNA Donors
Source: CRISPR J. 2022 Oct 13;5(5):685–701. doi: 10.1089/crispr.2022.0058 (PMC9595650; doi:10.1089/crispr.2022.0058)
Supplement: Supplemental data [file Suppl_TableS4.xlsx]

## Sheet: Sheet1
Supplementary Table S4: Yield of T-lssDNA generated in this study
ssDNA	Locus	Number of preps (2 days each)	Total Yield [ug)	Notes
GFP (+ strand)	TLR	5	95	clean product/ 1 ssDNA band
GFP (- strand)	TLR	5	66	clean product/ 1 ssDNA band
EGFP	GAPDH	1	25	2 bands	Shown in Fig S2a.
EGFP	TOMM20	2	17	2 bands
EGFP	SEC61B	2	20	2 bands
EGFP	ACTB	2	17	2 bands
TOMATO	GAPDH	2	58	2 bands
TOMATO	TOMM20	2	20.5	2 bands	Shown in Fig S2a.
TOMATO	SEC61B	2	18	2 bands
TOMATO	ACTB	2	20	2 bands
RFP	ACTB	1	12	2 bands
