# Supplementary material for: Efficient Homology-Directed Repair with Circular Single-Stranded DNA Donors
Source: CRISPR J. 2022 Oct 13;5(5):685–701. doi: 10.1089/crispr.2022.0058 (PMC9595650; doi:10.1089/crispr.2022.0058)
Supplement: Supplemental data [file Suppl_TableS5.xlsx]

## Sheet: Sheet1
Supplementary Table S5: Statistical testing performed in this study
p < 0.05 are highlighted in yellow
Figure Number 1B
Cell type:	K562 cells
Levene's test	0.8410502
Does this variable underlie statistically significant difference in HDR ratios ?	Df	SumSq	MeanSq	F_value	Pr(>F)
ssDNA Topology	3	0.00101722	0.00033907	8.7225	0.001167
Nuclease type	1	0.00005079	0.00005079	1.3065	0.26984
Combination of ssDNA topology and nuclease	3	0.00000993	0.00000331	0.0851	0.967164
Residuals	16	0.00062197	0.00003887
Contrast analysis
Variable 1	Variable 2	estimate	SE	df	t.ratio	Raw p value	Hochberg.adjP
cssDNA	B-lssDNA	0.01839	0.0072	16	2.555	0.0212	0.0636
cssDNA	T-lssDNA	0.0345	0.0072	16	4.792	0.0002	0.0008
cssDNA	Plasmid	0.00717	0.0072	16	0.995	0.3343	0.3343
B-lssDNA	T-lssDNA	0.01611	0.0072	16	2.238	0.0398	0.0797
Figure Number 1B
Cell type:	HEK 293T cells
Levene's test:	0.7013073
Does this variable underlie statistically significant difference in HDR ratios ?	Df	SumSq	MeanSq	F_value	Pr(>F)
ssDNA Topology	3	0.00057343	0.00019114	27.0799	1.66E-06
Nuclease type	1	0.0005348	0.0005348	75.7657	1.83E-07
Combination of ssDNA topology and nuclease	3	0.00003103	0.00001034	1.4655	0.2614
Residuals	16	0.00011294	0.00000706
Variable 1	Variable 2	estimate	SE	df	t.ratio	Hochberg.adjP
cssDNA	B-lssDNA	0.0266	0.00307	16	8.67	<.0001
cssDNA	T-lssDNA	0.01953	0.00307	16	6.365	<.0001
cssDNA	Plasmid	0.01729	0.00307	16	5.635	0.0001
B-lssDNA	T-lssDNA	-0.00707	0.00307	16	-2.305	0.0349
Figure number	1D
Cell type	K562
Levene's test:	0.809013
Does this variable underlie statistically significant difference in HDR ratios ?	Df	SumSq	MeanSq	F_value	Pr(>F)
ssDNA Topology	1	1.81E-04	1.81E-04	432.376	3.00E-08
Nuclease type	1	3.22E-05	3.22E-05	76.94	2.24E-05
Combination of ssDNA topology and nuclease	1	2.96E-05	2.96E-05	70.729	3.04E-05
Residuals	8	3.34E-06	4.18E-07
Variable 1	Variable 2	Nuclease	estimate	SE	df	t.ratio	Hochberg.adjP
Circularized B-lssDNA	B-lssDNA	SpyCas9	0.0109	0.000528	8	20.65	<.0001
Circularized B-lssDNA	B-lssDNA	AspCas12a	0.00462	0.000528	8	8.757	<.0001
Figure number	1D
Cell type	HEK 293T
Levene's test	0.5718281
Does this variable underlie statistically significant difference in HDR ratios ?	Df	SumSq	MeanSq	F_value	Pr(>F)
ssDNA Topology	1	0.00043956	0.00043956	82.3036	1.75E-05
Nuclease type	1	0.00022467	0.00022467	42.0663	0.0001909
Combination of ssDNA topology and nuclease	1	0.00001324	0.00001324	2.4783	0.1540767
Residuals	8	0.00004273	0.00000534
Contrast analysis
Variable 1	Variable 2	Nuclease	estimate	SE	df	t.ratio	Hochberg.adjP
Circularized B-lssDNA	B-lssDNA	SpyCas9	0.01	0.00189	8	5.302	0.0007
Circularized B-lssDNA	B-lssDNA	AspCas12a	0.0142	0.00189	8	7.528	0.0001
Figure number	2A
cell type	K562
Levene's test:	0.7582311
Does this variable underlie statistically significant difference in HDR ratios ?	Df	SumSq	MeanSq	F_value	Pr(>F)
ssDNA Topology	1	0.0005036	0.0005036	4.1346	0.05895
Nuclease type	3	0.00081905	0.00027302	2.2415	0.12284
Combination of ssDNA topology and nuclease	3	0.00020311	0.0000677	0.5558	0.65167
Residuals	16	0.00194881	0.0001218
Variable 1	Variable 2	Nuclease	estimate	SE	df	t.ratio	p.value
cssDNA	T-lssDNA	AspCas12a	0.01303	0.00901	16	1.446	0.5028
cssDNA	T-lssDNA	SpyCas9	0.01663	0.00901	16	1.846	0.334
cssDNA	T-lssDNA	LbaCas12a	0.00392	0.00901	16	0.435	0.7381
cssDNA	T-lssDNA	FnoCas12a	0.00307	0.00901	16	0.34	0.7381
Figure	2A
cell type	HEK 293T
Levene's test:	0.7582311
Does this variable underlie statistically significant difference in HDR ratios ?	Df	SumSq	MeanSq	F_value	Pr(>F)
ssDNA Topology	1	0.00102345	0.00102345	25.9122	0.0001091
Nuclease type	3	0.00059149	0.00019716	4.9918	0.0124291
Combination of ssDNA topology and nuclease	3	0.00011531	0.00003844	0.9732	0.4297495
Residuals	16	0.00063195	0.0000395
Figure	2B
Cell line	K562
Levene's test:	0.3729615
Does this variable underlie statistically significant difference in HDR ratios ?	Df	SumSq	MeanSq	F_value	Pr(>F)
ssDNA Topology	1	0.00191953	0.00191953	108.6773	1.54E-008
Nuclease type	1	0.0002073	0.0002073	11.7369	0.003465
orientation	1	0.00005969	0.00005969	3.3796	0.084644
Combination of ssDNA topology and nuclease	1	0.00006283	0.00006283	3.5574	0.077568
Combination of ssDNA topology and orientation	1	0.0000044	0.0000044	0.2489	0.624634
Combination of orientation and nuclease type	1	0.00007728	0.00007728	4.3753	0.052767
Combination of ssDNA topology,orientation and nuclease	1	0.00007395	0.00007395	4.1866	0.057544
Residuals	16	0.0002826	0.00001766
Variable 1	Variable 2	Nuclease	estimate	SE	df	t.ratio	p.value
cssDNA_antisense	cssDNA_sense	SpyCas9	0.00309	0.00343	16	0.9	0.5268
T-lssDNA_antisense	T-lssDNA_sense	SpyCas9	-0.00222	0.00343	16	-0.647	0.5268
cssDNA_antisense	cssDNA_sense	AspCas12a	-0.01111	0.00343	16	-3.238	0.0206
T-lssDNA_antisense	T-lssDNA_sense	AspCas12a	-0.00238	0.00343	16	-0.693	0.5268
Figure	2B
Cell type	HEK 293T
Levene's test	0.947956
Does this variable underlie statistically significant difference in HDR ratios ?	Df	SumSq	MeanSq	F_value	Pr(>F)
ssDNA Topology	1	0.00071147	0.00071147	99.1272	5.29E-08
Nuclease type	1	0.0006016	0.0006016	83.8196	1.58E-07
orientation	1	0.00029485	0.00029485	41.0812	1.18E-05
Combination of ssDNA topology and nuclease	1	0.00016065	0.00016065	22.3834	0.0002678
Combination of ssDNA topology and orientation	1	0.00045789	0.00045789	63.7962	1.25E-02
Combination of orientation and nuclease type	1	0.00000937	0.00000937	1.305	0.2712135
Combination of ssDNA topology,orientation and nuclease	1	0.00000852	0.00000852	1.1874	0.2930432
Residuals	15	0.00010766	0.00000718
Variable 1	Variable 2	Nuclease	estimate	SE	df	t.ratio	p.value
cssDNA_antisense	cssDNA_sense	SpyCas9	-0.01608	0.00219	15	-7.351	0.0101
T-lssDNA_antisense	T-lssDNA_sense	SpyCas9	-0.0003	0.00219	15	-0.137	0.8927
cssDNA_antisense	cssDNA_sense	AspCas12a	-0.01582	0.00219	15	-7.233	<0.0001
T-lssDNA_antisense	T-lssDNA_sense	AspCas12a	0.00487	0.00245	15	1.992	0.1297
Figure	3B-E
Cell line	K562
Levene's test:	0.5879805
Does this variable underlie statistically significant difference in HDR ratios ?	DF	SumSq	MeanSq	F	P(>F)
ssDNA topology	1	0.0037846	0.0037846	35.1244	1.34E-06
Fluorescent tag	1	0.0000159	0.0000159	0.1478	0.70315
Locus	3	0.0064237	0.0021412	19.8723	1.86E-07
Combination of fluorescent tag and ssDNA topology	1	0.0002534	0.0002534	2.3516	0.13498
combination of ssDNA topology and genetic locus	3	0.0008122	0.0002707	2.5125	0.07612
combination genetic locus and fluorescent tag	3	0.0004789	0.0001596	1.4815	0.23814
combination of ssDNA topology, fluorescent tag and genetic locus	3	0.0003216	0.0001072	0.9949	0.40775
Residuals	32	0.003448	0.0001077
Contrast analysis
Variable 1	Variable 2	Gene	Fluorescent tag	estimate	SE	df	t.ratio	Hochberg.adjP
cssDNA	T-lssDNA	ACTB	GFP	0.01316	0.00848	32	1.553	0.4281
cssDNA	T-lssDNA	GAPDH	GFP	0.00303	0.00848	32	0.357	0.7232
cssDNA	T-lssDNA	SEC61B	GFP	0.01274	0.00848	32	1.503	0.4281
cssDNA	T-lssDNA	TOMM20	GFP	0.02373	0.00848	32	2.800	0.0601
cssDNA	T-lssDNA	ACTB	iTAG-RFP	0.02109	0.00848	32	2.488	0.0911
cssDNA	T-lssDNA	GAPDH	dTomato	0.00623	0.00848	32	0.735	0.7232
cssDNA	T-lssDNA	SEC61B	dTomato	0.03906	0.00848	32	4.609	0.0005
cssDNA	T-lssDNA	TOMM20	dTomato	0.02304	0.00848	32	2.718	0.0631
Figure	3B-E
Cell line	HEK 293T
Levene's test	0.8442797
Does this variable underlie statistically significant difference in HDR ratios ?	DF	SumSq	MeanSq	F	P(>F)
ssDNA topology	1	0.0042808	0.0042808	410.024	<2.20E-16
Fluorescent tag	1	0.0000003	0.0000003	0.0267	0.871231
Locus	3	0.001466	0.0004887	46.8045	8.32E-12
Combination of fluorescent tag and ssDNA topology	1	0.000035	0.000035	3.3513	0.076477
combination of ssDNA topology and genetic locus	3	0.0007668	0.0002556	24.4814	2.02E-08
combination genetic locus and fluorescent tag	3	0.0003615	0.0001205	11.5423	2.74E-05
combination of ssDNA topology, fluorescent tag and genetic locus	3	0.0003036	0.0001012	9.6922	0.000106
Residuals	32	0.0003341	0.0000104
Contrast analysis
Variable 1	Variable 2	Gene	Fluorescent tag	estimate	SE	df	t.ratio	Hochberg.adjP
cssDNA	T-lssDNA	ACTB	GFP	0.03787	0.00264	32	14.354	<.0001
cssDNA	T-lssDNA	GAPDH	GFP	0.01372	0.00264	32	5.2	<.0001
cssDNA	T-lssDNA	SEC61B	GFP	0.00482	0.00264	32	1.826	0.0773
cssDNA	T-lssDNA	TOMM20	GFP	0.02597	0.00264	32	9.845	<.0001
cssDNA	T-lssDNA	ACTB	iTAG-RFP	0.01772	0.00264	32	6.716	<.0001
cssDNA	T-lssDNA	GAPDH	dTomato	0.01667	0.00264	32	6.319	<.0001
cssDNA	T-lssDNA	SEC61B	dTomato	0.01048	0.00264	32	3.972	0.0008
cssDNA	T-lssDNA	TOMM20	dTomato	0.02385	0.00264	32	9.041	<.0001
Figure	Supplementary figure S8
Cell line	K562
Levene's test:	0.7663031
Does this variable underlie statistically significant difference in HDR ratios ?	DF	SumSq	MeanSq	F	P(>F)
ssDNA topology	1	0.00001384	0.00001384	0.144	0.70688
Fluorescent tag	1	0.00012884	0.00012884	1.3401	0.25558
Locus	3	0.00294355	0.00098118	10.2056	7.20E-05
Combination of fluorescent tag and ssDNA topology	1	0.00001002	0.00001002	0.1042	0.74895
combination of ssDNA topology and genetic locus	3	0.00017788	0.00005929	0.6167	0.60924
combination genetic locus and fluorescent tag	3	0.00081905	0.00027302	2.8397	0.05341
combination of ssDNA topology, fluorescent tag and genetic locus	3	0.00079246	0.00026415	2.7476	0.05899
Residuals	32	0.00307653	0.00009614
Figure	Supplementary figure S8
Cell line	HEK 293T
Levene's test	0.2776403
Does this variable underlie statistically significant difference in HDR ratios ?	DF	SumSq	MeanSq	F	P(>F)
ssDNA topology	1	0.0000018	0.00000182	0.0151	0.90312
Fluorescent tag	1	0	0.00000005	0.0004	0.984
Locus	3	0.0007998	0.0002666	2.2085	0.10624
Combination of fluorescent tag and ssDNA topology	1	0.0000315	0.00003146	0.2606	0.61318
combination of ssDNA topology and genetic locus	3	0.0004626	0.0001542	1.2774	0.29879
combination genetic locus and fluorescent tag	3	0.0010999	0.00036664	3.0373	0.04323
combination of ssDNA topology, fluorescent tag and genetic locus	3	0.0005969	0.00019897	1.6483	0.19778
Residuals	32	0.0003341	0.0000104
