# Supplementary material for: Efficient Homology-Directed Repair with Circular Single-Stranded DNA Donors
Source: CRISPR J. 2022 Oct 13;5(5):685–701. doi: 10.1089/crispr.2022.0058 (PMC9595650; doi:10.1089/crispr.2022.0058)
Supplement: Supplemental data [file Suppl_FigS9.zip]

Archive with 2 entries (2 files):
- Figure S9.eps
- Suppl_FigS9.docx
